# Supplementary material for: Preferential Expression of Programmed Death Ligand 1 Protein in Tumor-Associated Macrophages and Its Potential Role in Immunotherapy for Hepatocellular Carcinoma
Source: Int J Mol Sci. 2021 Apr 29;22(9):4710. doi: 10.3390/ijms22094710 (PMC8124544; doi:10.3390/ijms22094710)
Supplement: Supplementary file 1 [file ijms-22-04710-s001.zip]

Archive with 1 entries (1 files):
- ijms-1177565-supplementary.pdf
